# Supplementary material for: Clinical Outcomes after Bilateral Implantation of Trifocal Diffractive Intraocular Lenses and Extended Depth of Focus Intraocular Lenses
Source: J Clin Med. 2022 Sep 27;11(19):5729. doi: 10.3390/jcm11195729 (PMC9571716; doi:10.3390/jcm11195729)
Supplement: Supplementary file 1 [file jcm-11-05729-s001.zip]

Archive with 3 entries (3 files):
- jcm-1895871-supplementary/Table S1_4IOLs.pdf
- jcm-1895871-supplementary/Table S2_4IOLs.pdf
- jcm-1895871-supplementary/Table S3_4IOLs.pdf
